# Supplementary material for: Generalization of the Partitioning of Shannon Diversity
Source: PLoS One. 2014 Mar 6;9(3):e90289. doi: 10.1371/journal.pone.0090289 (PMC3946064; doi:10.1371/journal.pone.0090289)
Supplement: Appendix S4 — R code to compute the analyses. (ZIP) [file pone.0090289.s004.zip]

Archive with 3 entries (3 files):
- AppendixS4.r
- Inventories.csv
- Weights.csv
