# Supplementary material for: Generalization of the Partitioning of Shannon Diversity
Source: PLoS One. 2014 Mar 6;9(3):e90289. doi: 10.1371/journal.pone.0090289 (PMC3946064; doi:10.1371/journal.pone.0090289)
Supplement: Appendix S4 — R code to compute the analyses. (ZIP) [file pone.0090289.s004.zip › AppendixS4.r]

########################################################
# Appendix S4: Code for R
# E. Marcon, eric.marcon@ecofog.gf
# B. Hérault, bruno.herault@ecofog.gf
# Last updated: May 09, 2013
########################################################

##########################################
######## UTILITIES #######################
##########################################

################################################################################
# lnq  : Logarithm of order q
# x : value
# q : order
# Returns the logarithm of order q of the value
lnq<- function(x, q)
{
  if (q == 1) {
    return (log(x))
  } else {
    Log <- (x^(1-q)-1)/(1-q)
    Log[x < 0] <- NA
    return (Log)
  }
}

################################################################################
# expq  : Exponential of order q
# x : value
# q : order
# Returns the logarithm of order q of the value
expq<- function(x, q)
{
  if (q == 1) {
    return (exp(x))
  } else {
    Exponential <- (x*(1-q)+1)^(1/(1-q))
    if (q > 1) {
      Exponential[x > 1/(q-1)] <- NA
    }
    return (Exponential)
  }
}                                                                                                                                                                                                                     

################################################################################
# Enq  : Expected value of n^q when n follows a Poisson law (Grassberger, 1988)
# n : positive integer value
# q : power, q>=0
# Returns the expected value of n^q
Enq<- function(n, q)
{
  if (q == 0) {
    return (rep(1, length(n)))
  } else {
    # beta cannot be computed for n-q+1<0 (so warnings must be suppressed) but the value is 0 then
    BetaVersion  <- suppressWarnings(gamma(q)/beta(n-q+1, q))
    BetaVersion[n-q+1<0] <- 0
    # (-1)^n is problematic for long vectors (returns NA for large values). It is replaced by 1-n%%2*2. It is replaced by 1-n%%2*2. (n is rounded if is not an integer)
    ExpNq <- BetaVersion-(1-round(n)%%2*2)*gamma(1+q)*sin(pi*q)/pi/(n+1)   
    return (ExpNq)
  }
}                                

################################################################################
# Coverage.N  : Sample Coverage (Grassberger, 1988)
# Ns : Number of obervations per species
Coverage.N <-
  function(Ns)
  {
    if (any(Ns < 0)) stop("All abundance values must be positive")
    
    # Round values
    Ns <- as.integer(Ns)
    # Eliminate zeros
    Ns <- Ns[Ns>0]
    # Calculate abundance distribution
    DistN <- tapply(Ns, Ns, length)
    Singletons <- DistN["1"]
    
    # No singletons, C=1
    if (is.na(Singletons)) {
      return(1)
    }
    
    # Abundances
    SampleSize <- sum(Ns)
    
    # Singletons only
    if (Singletons == SampleSize) {
      warning ("Sample coverage is 0, most bias corrections will return NaN.")
      return(0)
    }
    
    return(1 - Singletons / SampleSize)
  }

################################################################################
# Preprocess.MC : Calculates intermediate statistics for diversity analyses
# dataM : A matrix of abundances
# Wi : a vector of weights
Preprocess.MC <- function(Nsi, Wi)
{
  # n_i
  Ni <- colSums(Nsi)
  # p_si
  Psi <- Nsi %*% diag(1/Ni) 
  dimnames(Psi) <- dimnames(Nsi)
  # p_s
  Ps <- apply(Psi %*% diag(Wi), 1, sum)
  # n
  N <- sum(Nsi[ ,which.min(Wi)]) / min(Wi)
  # n_s
  Ns <- Ps * N
  
  MC <- list(
    Nsi = Nsi,
    Ns = Ns,
    Ni = Ni,
    N = N,
    Psi = Psi,
    Wi = Wi,
    Ps = Ps,
    Nspecies = dim(Nsi)[1],
    Ncommunities = dim(Nsi)[2],
    SampleCoverage = Coverage.N(rowSums(Nsi)),
    SampleCoverage.communities = apply(Nsi, 2, Coverage.N) 
  )
  class(MC) <- "MetaCommunity"
  return (MC)
}

################################################################################
# MetaCommunity : Prepares metacommunity data for analyses
# Abundances : A dataframe containing species names (factor) and community abundances (vectors)
# Weights : A dataframe containing plot names (factor) and (possibly unnormalized) plot weights (vector)
# Returns a list containing the preprocessed data used in diversity analyses
MetaCommunity <- function(Abundances, Weights)
{
  Nspecies <- length(Abundances[, 1])
  if (is.factor(Abundances[,1])) {
    FirstColumnOfData <- 2
    SpeciesNames <- Abundances[,1]
    Ncommunities <- length(Abundances[1, ])-1
  } else {
    FirstColumnOfData <- 1
    SpeciesNames <- as.factor(rownames(Abundances))
    Ncommunities <- length(Abundances[1, ])
  }
  # Matrix containing p_si
  Nsi <- as.matrix(Abundances[, FirstColumnOfData:length(Abundances[1, ])])
  dimnames(Nsi)[[1]] <- SpeciesNames
  # Vector of weights
  if (is.vector(Weights)) {
    Wi <- Weights/sum(Weights)
  } else {
    Wi <- Weights$Weights/sum(Weights$Weights)
  }
  Preprocess.MC(Nsi, Wi)
}

##########################################
######## Community functions #############
##########################################

################################################################################
# Tsallis  : Entropy of order q
# Ps : Probability vector
# q  : order
# Returns the Tsallis entropy for the probabilities
Tsallis<- function(Ps, q)
{
  # Probabilities must sum to 1
  if (!isTRUE(all.equal(sum(Ps), 1))) stop("Probabilities must sum to 1")
  
  dataTsallis <- -Ps^q * lnq(Ps, q)
  dataTsallis[Ps == 0] <- 0
  return (sum(dataTsallis)) # equals -sum(P* (P^(q-1)-1)/(q-1))
}

################################################################################
# TsallisBeta  : Tsallis Beta Entropy
# Ps   : Observed probability vector
# Pexp : Expected probability vector
# q  : order
# Returns the Tsallis beta entropy (Generalized Kullback Leibler Divergence) for the probabilities
TsallisBeta<- function(Ps, Pexp = NULL, q)
{
  if (length(Ps) != length(Pexp)) {
    stop("Ps and Pexp should have the same length.")
  }  
  # Probabilities must sum to 1
  if (!isTRUE(all.equal(sum(Ps), 1)) & isTRUE(all.equal(sum(Ps), 1))) stop("Probabilities must sum to 1")
  
  # Calculate
  dataBeta <- Ps^q * lnq(Ps/Pexp, q)
  dataBeta[Ps == 0] <- 0
  return (sum(dataBeta))
}

################################################################################
# UBETsallis  : Tsallis Entropy
# Ns : Number of obervations per species
# q  : order
# Correction : methods to correct the bias: 
#  "ChaoShen" for Chao and Shen (2003)
#  "Grassberger" for Grassberger (1988)
#  "Holste" for Holste (1998)
#  "Bonachela" for Bonachela (2008)
#  "Best" (default) return the max value of ChaoShen and Grassberger
# Returns the unbiased Tsallis entropy for the observations
UBETsallis<- function(Ns, q, Correction="Best")
{  
  # No correction
  if (Correction == "None") {
    return(Tsallis(Ns/sum(Ns), q))
  }   
  
  # Shannon
  if (q == 1) {
    if (Correction == "Best") {
      ChaoShen <- UBEShannon(Ns, Correction="ChaoShen")
      Grassberger <- UBEShannon(Ns, Correction="Grassberger")
      return(max(ChaoShen, Grassberger))
    } else {
      return (UBEShannon(Ns, Correction))
    }
  }
  # Not Shannon
  # Eliminate 0
  Ns <- Ns[Ns > 0]
  N <- sum(Ns)
  SampleCoverage <- Coverage.N(Ns)
  if (Correction == "ChaoShen" | Correction == "Best") {
    CPs <- SampleCoverage*Ns/N 
    ChaoShen <- -sum(CPs^q * lnq(CPs,q) /(1 - (1-CPs)^N))
  } 
  if (Correction == "ChaoShen") {
    return(ChaoShen)
  }
  if (Correction == "Grassberger" | Correction == "Best") {
    Grassberger <- (1-N^(-q)*sum(Enq(Ns, q)))/(q-1)
  }
  if (Correction == "Grassberger") {
    return(Grassberger)
  }
  if (Correction == "Best") {
    return(max(ChaoShen, Grassberger))
  }
  if (Correction == "Holste") {
    return(1/(1-q)*(beta(length(Ns)+N, q)*sum(1/beta(Ns+1, q))-1))  
  } 
  if (Correction == "Bonachela") {
    return(1/(1-q)*(beta(2+N, q)*sum(1/beta(Ns+1, q))-1))  
  } 
  warning("Correction was not recognized")
  return (NA)
}

################################################################################
# UBETsallisBeta : Tsallis Entropy
# Ns : Number of obervations per species
# Nexp : Number of expected obervations per species
# q  : order
# Correction : methods to correct the bias: 
#  "ChaoShen" for Chao and Shen (2003)
#  "Best" (default) is Chao and Shen (2003)
# Returns the unbiased Tsallis entropy for the observations
UBETsallisBeta<- function(Ns, Nexp = NULL, q, Correction = "Best")
{
  if (length(Ns) != length(Nexp)) {
    stop("Ns and Nexp should have the same length.")
  }  
  
  # No correction
  if (Correction == "None") {
    return(TsallisBeta(Ns/sum(Ns), Nexp/sum(Nexp), q))
  }
  
  # Sample coverage
  Nrecords <- sum(Ns)
  SampleCoverage <- Coverage.N(Ns)
  # Sample coverage (expected)
  Nrecordsexp <- sum(Nexp)
  SampleCoverageexp <- Coverage.N(Nexp)
  if (Correction == "ChaoShen" | Correction == "Best") {
    CiPsi <- SampleCoverage * Ns / Nrecords
    CPs <- SampleCoverageexp * Nexp / Nrecordsexp
    dataBeta <- CiPsi^q * lnq(CiPsi/CPs, q) / (1 -(1-CiPsi)^Nrecords)    
    # force 0log0=0                                                                                                                                       
    dataBeta[Ns == 0] <- 0
    return(sum(dataBeta))  
  } 
  warning("Correction was not recognized")
  return (NA)
}

################################################################################
# Shannon  : Shannon Entropy
# Ps : Probability vector
# Returns the Shannon entropy for the probabilities
Shannon<- function(Ps)
{
  return (Tsallis(Ps, 1))
}

################################################################################
# Shannon  : Shannon Entropy
# Ps : Observed probability vector
# Pexp : Expected probability vector
# Returns the Shannon beta entropy (Kullback Leibler Divergence) for the probabilities
ShannonBeta<- function(Ps, Pexp)
{
  return (TsallisBeta(Ps, Pexp, 1))
}

################################################################################
# UBEShannon  : Shannon Entropy
# Ns : Number of obervations per species
# Correction : methods to correct the bias: 
#  "ChaoShen" (default) for Chao and Shen (2003)
#  "Grassberger" for Grassberger (1988)
#  "Holste" for Holste (1998)
#  "Bonachela" for Bonachela (2008)
# Returns the unbiased Shannon entropy for the observations
UBEShannon<- function(Ns, Correction="Best")
{  
  # No correction
  if (Correction == "None") {
    return(Shannon(Ns/sum(Ns)))
  }
  
  # Eliminate 0
  Ns <- Ns[Ns > 0]
  Nrecords <- sum(Ns)
  SampleCoverage <- Coverage.N(Ns)
  if (Correction == "ChaoShen" | Correction == "Best") {
    CPs <- Ns/Nrecords*SampleCoverage 
    ChaoShen <- -sum(CPs*log(CPs)/(1-(1-CPs)^Nrecords))
  }
  if (Correction == "ChaoShen") {
    return(ChaoShen)  
  } 
  if (Correction == "Grassberger" | Correction == "Best") {
    # (-1)^n is problematic for long vectors (returns NA for large values). It is replaced by 1-n%%2*2 (Ns is rounded if is not an integer)
    Grassberger <- sum(Ns/Nrecords*(log(Nrecords)-digamma(Ns)-(1-round(Ns)%%2*2)/(Ns+1)))
  }
  if (Correction == "Grassberger") {
    return(Grassberger)
  }
  if (Correction == "Best") {
    return(max(ChaoShen, Grassberger))
  }
  if (Correction == "Holste" | Correction == "Bonachela") {
    seql <- 1:(length(Ns)+Nrecords)
    invl <- 1/seql
    cumul <- function(n) {sum(invl[n:length(invl)])}
    suminvl <- sapply(seql, cumul) 
    if (Correction == "Holste") {
      return(sum((Ns+1)/(length(Ns)+Nrecords)*suminvl[Ns+2])) 
    } else {
      return(sum((Ns+1)/(2+Nrecords)*suminvl[Ns+2]))    
    }
  } 
  warning("Correction was not recognized")
  return (NA)
}

################################################################################
# UBEShannonBeta  : Shannon Beta Entropy
# Ns : Number of obervations per species
# Nexp : Number of expected obervations per species
# Correction : methods to correct the bias: 
#  "ChaoShen" (default) for Chao and Shen (2003), Marcon et al. (2012)
# Returns the unbiased Shannon beta entropy for the observations
UBEShannonBeta <- function(Ns, Nexp, Correction="ChaoShen")
{
  return (UBETsallisBeta(Ns, Nexp, 1))
}

################################################################################
# Simpson  : Simpson Entropy
# Ps : Probability vector
# Returns the Shannon entropy for the probabilities
Simpson<- function(Ps)
{
  return (Tsallis(Ps,2))
}               

################################################################################
# SimpsonBeta  : Simpson Beta Entropy
# Ps : Probability vector
# Pexp : Expected probability vector
# Returns the Shannon beta entropy for the probabilities
SimpsonBeta <- function(Ps, Pexp)
{
  return (TsallisBeta(Ps, Pexp, 2))
}               

################################################################################
# UBESimpson  : Simpson Entropy
# Ns : Number of obervations per species
# Correction : methods to correct the bias: 
#  "Lande" (default) for Lande (1996) and Hou(2012)
#  other values are passed to UBETsallis
# Returns the unbiased Simpson entropy for the observations
UBESimpson<- function(Ns, Correction="Lande")
{
  if (Correction == "Lande") {
    Nrecords <- sum(Ns)
    return(Nrecords/(Nrecords-1)*Tsallis(Ns/Nrecords, 2))  
  } else {
    return(UBETsallis(Ns, 2, Correction)) 
  }
}

################################################################################
# KLq  : Kullback Leibler entropy of order q
# P : Observed probability vector
# Pexp : Expected probability vector
# q : order
# Returns the entropy for the probabilities
KLq<- function(P, Pexp, q)
{
  dataKLq <- P^q*lnq(P/Pexp, q)
  # Ignore if Pexp==0 (then P==0 too), and set 0log0=0
  dataKLq[Pexp == 0 | P == 0] <- 0
  return (sum(dataKLq)) # equals sum(P* (P^(q-1)-Pexp^(q-1))/(q-1), na.rm = TRUE)
}


################################################
######## Metacommunity functions ###############
################################################
# Return the entropy of a metacommunity
# Arguments:
# MC is preprocessed data, returned by the MetaCommunity() function
# q is the order of diversity
# Correction : methods to correct the bias: 

AlphaEntropy.MC <- function(MC, q, Correction="Best") 
{
  # Communities
  Communities <- apply(MC$Nsi, 2, UBETsallis, q, Correction)
  # Weighted sum of Communities
  Total <- sum(Communities*MC$Wi)
  # Return a list
  return(list(
    Communities = Communities, 
    Total=Total
  ))
}

BetaEntropy.MC <- function(MC, q, Correction="Best")
{
  # Communities
  Communities <- apply(MC$Nsi, 2, UBETsallisBeta, MC$Ns, q, Correction)
  # Weighted sum of Communities
  Total <- sum(Communities*MC$Wi)
  # Return a list
  return(list(
    Communities = Communities,
    Total=Total
  ))
}

GammaEntropy.MC <- function(MC, q, Correction="Best") 
{
  Entropy <- UBETsallis(MC$Ns, q, Correction)
  return(Entropy)
}


################################################
######## High level functions ##################
################################################

################################################################################
# Divpart  : Selects the appropriate function to calculate entropy and diversity
# q : order of entropy
# MC : Metacommunity preprocessed data, returned by the MetaCommunity() function
# Biased : if FALSE, sample bias correction is applied. Default is TRUE.
# Correction : methods to correct the bias: 
# Returns entropy and diversity of the metacommunity

DivPart <- function(q, MC, Biased = TRUE, Correction = "Best") 
{
  # Alpha and beta entropy of communities
  if (Biased) {
    AlphaEntropy <- AlphaEntropy.MC(MC, q, "None")
    GammaEntropy <- GammaEntropy.MC(MC, q, "None")
    BetaEntropy  <- BetaEntropy.MC (MC, q, "None")
  } else {
    AlphaEntropy <- AlphaEntropy.MC(MC, q, Correction)
    GammaEntropy <- GammaEntropy.MC(MC, q, Correction)
    # beta is calculated as gamma-alpha to ensure continuity. Community beta entropy is not calculated.
    BetaEntropy  <- list(Communities = NA, Total = GammaEntropy - AlphaEntropy$Total)      
  }
  # Total Diversities
  AlphaDiversity <- expq(AlphaEntropy$Total, q)
  BetaDiversity  <- expq(BetaEntropy$Total / (1 - (q-1)*AlphaEntropy$Total), q) 
  GammaDiversity <- expq(GammaEntropy, q)
  
  return (list(
    order = q, 
    Biased = Biased, 
    TotalAlphaDiversity = AlphaDiversity, 
    TotalBetaDiversity = BetaDiversity, 
    GammaDiversity = GammaDiversity, 
    CommunityAlphaDiversities = expq(AlphaEntropy$Communities, q), 
    TotalAlphaEntropy = AlphaEntropy$Total, 
    TotalBetaEntropy = BetaEntropy$Total, 
    GammaEntropy = GammaEntropy, 
    CommunityAlphaEntropies = AlphaEntropy$Communities, 
    CommunityBetaEntropies = BetaEntropy$Communities
  ))
}


################################################################################
# DivProfile : plots diversity against its order
# q.seq :  values of q to plot, as a sequence, default set between 0 and 2 by steps of 0.1
# MC : Metacommunity preprocessed data, returned by the MetaCommunity() function
# Biased : logical, default TRUE. If FALSE, sampling bias correction is done
# Correction : methods to correct the bias: 
# Graphic : logical, default FALSE. If TRUE, diversity profiles are plotted
# Print : logical, default FALSE. If TRUE results are printed
# Returns a dataframe containing values of entropy and diversity for each value of q

DivProfile <- function(q.seq = seq(0, 2, .1), MC, Biased = TRUE, Correction = "Best", Graphic = FALSE, Print = FALSE)
{  
  # Calculate diversity profile
  Diversity.seq <- t(as.data.frame(sapply(q.seq, DivPart, MC = MC, Biased = Biased, Correction = Correction)))
  
  if (Graphic) {
    par (mfrow=c(2, 2))
    plot(y=Diversity.seq[,"TotalAlphaDiversity"], x=q.seq, type="l", col="black", lwd=2, xlab="Order of Diversity", ylab="Alpha Diversity", main="Total Alpha Diversity")
    plot(y=Diversity.seq[,"TotalBetaDiversity"], x=q.seq, type="l", col="black", lwd=2, xlab="Order of Diversity", ylab="Beta Diversity", main="Beta Diversity")
    plot(y=Diversity.seq[,"GammaDiversity"], x=q.seq, type="l", col="black", lwd=2, xlab="Order of Diversity", ylab="Gamma Diversity", main="Gamma Diversity")
  }
  
  if (Print) {print(Diversity.seq)}                                                                                                        
  
  return (Diversity.seq)
}


################################################################################
# DivEst : partition diversity into alpha, beta and gamma components for any orders of diversity
#           estimates and draw confidence intervals
#           uses a multinomial null distribution
# q : order of the desired diversity partitionning, default set to 0.
# MC : Metacommunity preprocessed data, returned by the MetaCommunity() function
# Biased : logical, default TRUE. If FALSE, sampling bias correction is done
# Correction : methods to correct the bias: 
# Simulations : integer specifying the the total number of simulations. Default set to 0, used to draw confidence intervals     
# Graphic : logical, default FALSE. If TRUE, confidence intervals are plotted
# Print : logical, default FALSE. If TRUE results are printed
# Returns a list containing the following components:
#   RealEst: estimated values from DivPart on real data 
#   ConfidenceIntervals: quantiles of the null distribution           
DivEst <- function(q = 0, MC, Biased = TRUE, Correction = "Best", Simulations = 0, Graphic = FALSE, Print = FALSE)
{
  
  # Estimation from data
  RealEst <- DivPart(q, MC, Biased, Correction)
  
  # RedrawSpecies resamples a community according to species abundances.
  RedrawSpecies<- function(SpeciesAbundances){
    rmultinom(1, sum(SpeciesAbundances), SpeciesAbundances)
  }
  
  # SimulateEntropy resamples all communities and calculates entropy
  SimulateEntropy <- function(Progression) {
    SimNsi <- apply(MC$Nsi, 2, RedrawSpecies)
    SimMC <- Preprocess.MC(SimNsi, MC$Wi)
    NewSim <- DivPart(q, SimMC, Biased, Correction)
    # update progress bar
    setTxtProgressBar(ProgressBar, Progression)
    c(NewSim$TotalAlphaEntropy, NewSim$TotalBetaEntropy, NewSim$GammaEntropy)
  }
  
  # Simulate entropy
  ProgressBar <- txtProgressBar(min=0, max=Simulations)
  RawSimulatedEntropy <- sapply(1:Simulations, SimulateEntropy)
  # Recenter entropy
  SimulatedEntropy <- RawSimulatedEntropy+c(RealEst$TotalAlphaEntropy, RealEst$TotalBetaEntropy, RealEst$GammaEntropy)-apply(RawSimulatedEntropy ,1, mean)
  # Transform entropy to diversity
  SimulatedDiversity <- SimulatedEntropy
  if (q==1) { 
    SimulatedDiversity <- exp(SimulatedEntropy)
  } else {
    SimulatedDiversity[1,] <- expq(SimulatedEntropy[1,], q)
    SimulatedDiversity[2,] <- expq(SimulatedEntropy[2,] / (1 - (q-1)*SimulatedEntropy[2,]), q)
    SimulatedDiversity[3,] <- expq(SimulatedEntropy[3,], q)
  }
  dimnames(SimulatedDiversity)[[1]] <- list("Alpha", "Beta", "Gamma")
  
  # draw graphs
  if (Graphic) {
    par (mfrow=c(2, 2))
    plot(density(SimulatedDiversity["Alpha",]), col="black", lwd=2, main="Alpha Diversity", xlab ="Diversity")
    abline(v=RealEst$TotalAlphaDiversity, col="red", lwd=2, lty=2)
    abline(v=quantile(SimulatedDiversity["Alpha",], probs = 0.025), col="black", lwd=1, lty=3)
    abline(v=quantile(SimulatedDiversity["Alpha",], probs = 0.975), col="black", lwd=1, lty=3)
    plot(density(SimulatedDiversity["Beta",]), col="black", lwd=2, main="Beta Diversity", xlab ="Diversity")
    abline(v=RealEst$TotalBetaDiversity, col="red", lwd=2, lty=2)
    abline(v=quantile(SimulatedDiversity["Beta",], probs = 0.025), col="black", lwd=1, lty=3)
    abline(v=quantile(SimulatedDiversity["Beta",], probs = 0.975), col="black", lwd=1, lty=3)
    plot(density(SimulatedDiversity["Gamma",]), col="black", lwd=2, main="Gamma Diversity", xlab ="Diversity")
    abline(v=RealEst$GammaDiversity, col="red", lwd=2, lty=2)
    abline(v=quantile(SimulatedDiversity["Gamma",], probs = 0.025), col="black", lwd=1, lty=3)
    abline(v=quantile(SimulatedDiversity["Gamma",], probs = 0.975), col="black", lwd=1, lty=3)
    plot(0:10, 0:10, type="n", xlab=NULL, frame.plot=FALSE, xaxt="n", yaxt="n", col.lab="white")
    leg <- c("Null Distribution", "True Estimate", "95% confidence interval") 
    legend(0, 10, leg, col = c(1, 2, 1), lty = 1:3, merge = TRUE, cex=1)
  }
  
  quant <- c(seq(0, 0.05, 0.01), seq(0.25, 0.75, 0.25), seq(0.95, 1, 0.01))
  out <- list(
    RealEst = RealEst, 
    SimAlpha = quantile(SimulatedDiversity["Alpha",], probs = quant), 
    SimBeta = quantile(SimulatedDiversity["Beta",], probs = quant), 
    SimGamma = quantile(SimulatedDiversity["Gamma",], probs = quant)
  )
  if (Print) {
    print(out)
  }
  return (out)
}


###### DATA IMPORTATION ################################
# Load a .csv file with species in rows and communities in columns
# Check that data file has no empty cells and no supplementary rows and/or columns
# If so, remove them
Abundances <- read.csv2(file="Inventories.csv")            # Choose the name of the file.
# Load a .csv file with weights of communities in line
# Check that data file has no empty cells and no supplementary rows and/or columns
# If so, remove them
Weights <- read.csv2(file="Weights.csv")                	# Choose the name of the file
########################################################
# Organize the data, calculate summary statistics
Paracou.MC <- MetaCommunity(Abundances, Weights)

###### ESTIMATE AND DRAW CONFIDENCE INTERVALS ##########
print("Diversity estimation of Paracou dataset")
Estimation <- DivEst(q=1, Paracou.MC, Biased=FALSE, Correction="Best", Simulations=1000, Graphic=TRUE, Print=TRUE)

readline("Press a key to continue")

###### DRAW DIVERSITY PROFILES ##########
print("Diversity profile of Paracou dataset")

DivProfile(q.seq=seq(0, 3, .1), Paracou.MC, Biased=FALSE, Correction="Best", Graphic=TRUE, Print=FALSE) -> dp

readline("Press a key to continue")

###### ARTICLE EXAMPLES #################################
# MC should contain the Paracou dataset (read by the previous lines of the code)
# vegan package is required for BCI data

# Graphical parameters
dev.off() 
CharSize <- 1.2
q.seq <- seq(0, 2, .1)
par(mar = c(5, 5, 2, 2))


# Build BCI Metacommunity
library(vegan)
data(BCI)
BCI.df <- as.data.frame(t(BCI))
BCI.MC <- MetaCommunity(BCI.df, rep(1,50))

##############################################################################################
# Figure 2
##############################################################################################

DetailedPlot <- function(q.seq, MC, ylo=0, yhi=300) {
  # No correction
  par(mar = c(5, 5, 2, 2))
  Bdiversity.seq <- t(as.data.frame(sapply(q.seq, DivPart, MC=MC, Biased=TRUE)))
  plot(y=Bdiversity.seq[,"GammaDiversity"], x=q.seq, type="l", col="black", lwd=2, xlab="Order of Diversity", ylab="Gamma Diversity", ylim=c(ylo,yhi), cex.lab=CharSize, cex.axis=CharSize, main = "Diversity profile according to corrections")
  # Chao Shen
  CSdiversity.seq <- t(as.data.frame(sapply(q.seq, DivPart, MC=MC, Biased=FALSE, Correction="ChaoShen")))
  lines(y=CSdiversity.seq[,"GammaDiversity"], x=q.seq, type="l", lty=2, col="black", lwd=2)
  # Grassberger
  UBdiversity.seq <- t(as.data.frame(sapply(q.seq, DivPart, MC=MC, Biased=FALSE, Correction="Grassberger")))
  lines(y=UBdiversity.seq[,"GammaDiversity"], x=q.seq, type="l", lty=3, col="black", lwd=2)  
}

# Paracou
DetailedPlot(q.seq, Paracou.MC)
readline("Press a key to continue")
# BCI (not in the paper)
DetailedPlot(q.seq, BCI.MC,0,250)
readline("Press a key to continue")


##############################################################################################
# Figure 2
##############################################################################################
C1 <- c(25, 25, 40, 10)
C2 <- c(70, 20, 10, 0)
C3 <- c(70, 10, 0, 20)
wi  <- c(.50, .25, .25)
q=1
MC <- MetaCommunity(data.frame(C1, C2, C3, row.names=c("sp1", "sp2", "sp3", "sp4")), wi)

# Species distribution (not in the paper)
Ns <- cbind(C1, C2, C3)%*%wi
barplot(cbind(C1/sum(C1), C2/sum(C2), C3/sum(C3),
              rep(0,4),
              Ns/sum(Ns)              
),
        beside = FALSE,
        width = c(MC$Wi, .5, 1),
        names.arg = c("C1", "C2", "C3", "", "Metacommunity"),
        col = c("gray90", "gray60","gray80", "gray70"),
        ylab = "Species frequencies",
        cex.lab=CharSize*1.1,
        cex.axis=CharSize,
        main = "Species distribution"
)


readline("Press a key to continue")

# q=0  -> Fig 2a
q <- 0
Div <- DivPart(q, MC)
par(mar = c(5, 5, 2, 2))
barplot(cbind(c(Div$CommunityAlphaEntropies[1], Div$CommunityBetaEntropies[1]),
              c(Div$CommunityAlphaEntropies[2], Div$CommunityBetaEntropies[2]),
              c(Div$CommunityAlphaEntropies[3], Div$CommunityBetaEntropies[3]),
              c(0,0),
              c(Div$TotalAlphaEntropy, Div$TotalBetaEntropy)
),
        beside = FALSE,
        width = c(MC$Wi, .5, 1),
        names.arg = c("C1", "C2", "C3", "", "Metacommunity"),
        density = 5, col = "black", angle = c(45, -45),
        ylab = expression(paste(alpha, " + ", beta, " entropy")),
        cex.lab=CharSize*1.1,
        cex.axis=CharSize,
        main = "Entropy partition"
)
text(1.6, Div$CommunityAlphaEntropies[1]/20, "q=0", cex=CharSize)
text(2.9, Div$CommunityAlphaEntropies[1]/20, "a", cex=CharSize)
readline("Press a key to continue")

# q=1  -> Fig 2b
q <- 1
Div <- DivPart(q, MC)
par(mar = c(5, 5, 2, 2))
barplot(cbind(c(Div$CommunityAlphaEntropies[1], Div$CommunityBetaEntropies[1]),
              c(Div$CommunityAlphaEntropies[2], Div$CommunityBetaEntropies[2]),
              c(Div$CommunityAlphaEntropies[3], Div$CommunityBetaEntropies[3]),
              c(0,0),
              c(Div$TotalAlphaEntropy, Div$TotalBetaEntropy)
),
        beside = FALSE,
        width = c(MC$Wi, .5, 1),
        names.arg = c("C1", "C2", "C3", "", "Metacommunity"),
        density = 5, col = "black", angle = c(45, -45),
        ylab = expression(paste(alpha, " + ", beta, " entropy")),
        cex.lab=CharSize*1.1,
        cex.axis=CharSize,
        main = "Entropy partition"
)
text(1.6, Div$CommunityAlphaEntropies[1]/20, "q=1", cex=CharSize)
text(2.9, Div$CommunityAlphaEntropies[1]/20, "b", cex=CharSize)
readline("Press a key to continue")


##############################################################################################
# Figure 3
##############################################################################################

# Simulate a reduced size community according to original abundances
SubsampleCommunity <- function(Size, SpeciesAbundances)
{
  rmultinom(1, Size, SpeciesAbundances)
}

# Calculate entropy according to sample size
EntropyProfile <- function(Progression, Size.vec, SpeciesAbundances, q, Correction="Best")
{
  SimulatedCommunities <- sapply(Size.vec, SubsampleCommunity, SpeciesAbundances=SpeciesAbundances)
  if (Correction=="None") {
    Entropy <- apply(t(SimulatedCommunities)/colSums(SimulatedCommunities), 1, Tsallis, q=q)
  } else {
    if (Correction=="Chao1") {
      Entropy <- apply(SimulatedCommunities, 2, function(Ns) estimateR(Ns)["S.chao1"])
    } else {
      Entropy <- apply(SimulatedCommunities, 2, UBETsallis, q=q, Correction)      
    }
  }
  setTxtProgressBar(ProgressBar, Progression)
  Entropy
}

# Estimate entropy according to the bias correction method
Estimations <- function(Correction) {
  Sims <- sapply(1:Simulations, EntropyProfile, Size.vec=Size.vec, SpeciesAbundances=MC$Ns, q=q, Correction=Correction)
  Entropy <- apply(Sims, 1, mean, na.rm=TRUE)
  expq(Entropy, q)
}

# Metacommunauty, sample sizes and number of simulations
MC <- BCI.MC
Size.vec <- seq(100, 5000, 100)
Simulations <- 100  # 1000 in the paper
ProgressBar <- txtProgressBar(min=0, max=Simulations)

# q=0.5 ---> Fig a
q <- 0.5
print("Simulating samples, no correction")
None <- Estimations("None")
print("Simulating samples, Chao Shen correction")
ChaoShen <- Estimations("ChaoShen")
print("Simulating samples, Grassberger correction")
Grassberger <- Estimations("Grassberger")
ymin <- min(Grassberger, ChaoShen, None, na.rm=TRUE)
Real <- expq(Tsallis(MC$Ps, q), q)
ymax <- max(Grassberger, ChaoShen, None, Real, na.rm=TRUE)
plot(x=Size.vec, y=None, type="l", lty=1, ylim=c(ymin, ymax), xlab="Sample size", ylab="Estimated diversity", lwd=2, col="black", cex.lab=CharSize, cex.axis=CharSize, main="Convergence of estimators")
abline(h=Real)
lines(x=Size.vec, y=ChaoShen, lty=2, lwd=2, col="black")
lines(x=Size.vec, y=Grassberger, lty=3, lwd=2, col="black")
text(5000, 50, "a", cex=CharSize)
readline("Press a key to continue")

# q=1.5 ---> Fig b
q <- 1.5
print("Simulating samples")
print("Simulating samples, no correction")
None <- Estimations("None")
print("Simulating samples, Chao Shen correction")
ChaoShen <- Estimations("ChaoShen")
print("Simulating samples, Grassberger correction")
Grassberger <- Estimations("Grassberger")
ymin <- min(Grassberger, ChaoShen, None, na.rm=TRUE)
Real <- expq(Tsallis(MC$Ps, q), q)
ymax <- max(Grassberger, ChaoShen, None, Real, na.rm=TRUE)
plot(x=Size.vec, y=None, type="l", lty=1, ylim=c(ymin, ymax), xlab="Sample size", ylab="Estimated diversity", lwd=2, col="black", cex.lab=CharSize, cex.axis=CharSize, main="Convergence of estimators")
abline(h=Real)
lines(x=Size.vec, y=ChaoShen, lty=2, lwd=2, col="black")
lines(x=Size.vec, y=Grassberger, lty=3, lwd=2, col="black")
text(5000, 34, "b", cex=CharSize)
readline("Press a key to continue")


##############################################################################################
# Figure 4
##############################################################################################

PBdiversity.seq <- t(as.data.frame(sapply(q.seq, DivPart, MC=Paracou.MC, Biased=FALSE)))
plot(y=PBdiversity.seq[,"GammaDiversity"], x=q.seq, type="l", col="black", lwd=2, xlab="Order of Diversity", ylab="Gamma Diversity", main="Diversity profiles with or without correction", cex.lab=CharSize, cex.axis=CharSize, ylim=c(0,320))
BBdiversity.seq <- t(as.data.frame(sapply(q.seq, DivPart, MC=BCI.MC, Biased=FALSE)))
lines(y=BBdiversity.seq[,"GammaDiversity"], x=q.seq, type="l", lty=2, col="black", lwd=2)
PbBdiversity.seq <- t(as.data.frame(sapply(q.seq, DivPart, MC=Paracou.MC, Biased=TRUE)))
lines(y=PbBdiversity.seq[,"GammaDiversity"], x=q.seq, type="l", lty=3, col="black", lwd=1)
BbBdiversity.seq <- t(as.data.frame(sapply(q.seq, DivPart, MC=BCI.MC, Biased=TRUE)))
lines(y=BbBdiversity.seq[,"GammaDiversity"], x=q.seq, type="l", lty=4, col="black", lwd=1)
readline("Press a key to continue")


##############################################################################################
# Figure 5
##############################################################################################

# Calculate beta entropy between plots i and j of BCI
BCIbeta <- function (i,j) {
  # Create a metacommunity with two plots
  BCI.MC <- MetaCommunity(BCI.df[, c(i, j)], colSums(BCI.df)[c(i, j)])
  # Chao Shen correction
  DivP <- sapply(q.seq1, DivPart, MC=BCI.MC, Biased=FALSE, Correction="ChaoShen")
  beta <- unlist(t(as.data.frame(DivP))[,"TotalBetaEntropy"])
  alpha <- unlist(t(as.data.frame(DivP))[,"TotalAlphaEntropy"])
  betaD <- unlist(t(as.data.frame(DivP))[,"TotalBetaDiversity"])
  # Grassberger correction
  DivP <- sapply(q.seq2, DivPart, MC=BCI.MC, Biased=FALSE, Correction="Grassberger")
  beta <- c(beta, unlist(t(as.data.frame(DivP))[,"TotalBetaEntropy"]))
  alpha <- c(alpha, unlist(t(as.data.frame(DivP))[,"TotalAlphaEntropy"]))
  betaD <- c(betaD, unlist(t(as.data.frame(DivP))[,"TotalBetaDiversity"]))
  # Return
  list(Alpha=alpha, Beta=beta, BetaD=betaD)
}

# Vectors for q values
q.seq1 <- seq(0, 1.1, 0.1)
q.seq2<- seq(1.2, 2, 0.1)
q.seq <- c(q.seq1, q.seq2)
# Initialize
BDiversity <- BEntropy <- AEntropy <- matrix(nrow=49*50/2, ncol=length(q.seq))
PairNum <- 0
print("Calculating BCI plot pairs beta entropy")
pb <- txtProgressBar(min=0, max=49*50/2)
for (i in 1:49) {
  for (j in (i+1):50) {
    PairNum <- PairNum +1
    Entropy <- BCIbeta(i,j)
    AEntropy[PairNum, ] <- Entropy$Alpha
    BEntropy[PairNum, ] <- Entropy$Beta
    BDiversity[PairNum, ] <- Entropy$BetaD
    setTxtProgressBar(pb, PairNum)
  }
}
# Average entropy
BCIA <- apply(AEntropy, 2, mean)
BCIB <- apply(BEntropy, 2, mean)
# Envelopes
q975 <- function(x)
{
  as.vector(quantile(x, probs=.975, na.rm=TRUE))
}
q025 <- function(x)
{
  as.vector(quantile(x, probs=.025, na.rm=TRUE))
}
BCIhi <- apply(BDiversity, 2, q975)
BCIlo <- apply(BDiversity, 2, q025)
# Diversity
BCIDiv <- BCIA # Initialize a vector with dummy data
for (i in 1:length(q.seq)) BCIDiv[i] <- expq(BCIB[i]/(1-(q.seq[i]-1)*BCIA[i]), q.seq[i])
# Plot
plot(y=BCIDiv, x=q.seq, type="l", col="black", lwd=2, xlab="Order of Diversity", ylab="Beta Diversity", cex.lab=CharSize, cex.axis=CharSize, ylim=c(1, 1.7), main="Comparison of beta diversities")
polygon(c(q.seq, rev(q.seq)), c(BCIhi, rev(BCIlo)), col="gray80", border=NA)
lines(y=BCIDiv, x=q.seq, type="l", col="black", lwd=2, lty=3)
PBdiversity.seq <- t(as.data.frame(sapply(q.seq, DivPart, MC=Paracou.MC, Biased=FALSE)))
lines(y=PBdiversity.seq[,"TotalBetaDiversity"], x=q.seq, type="l", lty=1, col="black", lwd=2)
