# Supplementary material for: Generalization of the Partitioning of Shannon Diversity
Source: PLoS One. 2014 Mar 6;9(3):e90289. doi: 10.1371/journal.pone.0090289 (PMC3946064; doi:10.1371/journal.pone.0090289)
Supplement: Appendix S4 — R code to compute the analyses. (ZIP) [file pone.0090289.s004.zip › Inventories.csv]

Species	P006	P018
Anac.Anac.spru	0	3
Anac.Astr.ulei	0	0
Anac.Tapi.guia	0	3
Anac.Thyr.guia	4	0
Anac.Thyr.pube	0	1
Anno.Dugu.caly	2	0
Anno.Dugu.suri	0	0
Anno.Fusa.long	0	0
Anno.Guat.anth	0	0
Anno.Guat.guia	0	2
Anno.Guat.wach	0	0
Anno.Oxan.asbe	39	1
Anno.Roll.elli	0	0
Anno.Unon.perr	0	0
Anno.Unon.rufe	0	1
Anno.Xylo.niti	2	4
Apoc.Ambe.acid	1	5
Apoc.Anar.meye	1	0
Apoc.Aspi.albu	1	1
Apoc.Aspi.crue	0	1
Apoc.Aspi.marc	3	1
Apoc.Aspi.oblo	0	0
Apoc.Aspi.spru	0	0
Apoc.Coum.guia	0	3
Apoc.Hima.sp.	0	0
Apoc.Lacm.acul	2	0
Aqui.Ilex.sp.	0	0
Aral.Sche.deca	0	1
Arec.Astr.scio	0	4
Arec.Eute.oler	0	1
Arec.Jess.bata	4	10
Arec.Oeno.baca	3	1
Bign.Jaca.copa	4	1
Bign.Tabe.sp.	0	0
Bora.Cord.IND	0	0
Bora.Cord.sago	1	0
Bora.Cord.sp.	0	0
Bras.Capp.maro	0	0
Burs.Crep.goud	0	0
Burs.Dacr.cusp	0	0
Burs.Dacr.nite	0	2
Burs.Dacr.sp.	0	0
Burs.Prot.apic	0	0
Burs.Prot.deca	0	0
Burs.Prot.gall	0	0
Burs.Prot.guia	0	0
Burs.Prot.mori	0	0
Burs.Prot.opac	3	5
Burs.Prot.sago	0	3
Burs.Prot.subs	1	1
Burs.Prot.tenu	1	0
Burs.Prot.trif	0	0
Burs.Tetr.alti	0	1
Burs.Tetr.pana	2	2
Burs.Trat.deme	0	0
Cary.Cary.glab	1	3
Cela.Chei.cogn	1	1
Cela.Goup.glab	1	8
Cela.IND.sp.	0	0
Cela.Mayt.oblo	2	2
Cela.Mayt.sp.1	0	0
Cela.Mayt.sp.2	1	0
Chry.Coue.brac	5	0
Chry.Coue.cary	1	0
Chry.Coue.guia	2	0
Chry.Coue.habr	3	0
Chry.Coue.joaq	0	0
Chry.Coue.magn	0	1
Chry.Coue.pari	1	0
Chry.Hirt.arag	0	0
Chry.Hirt.glandi	1	0
Chry.Hirt.glandu	1	0
Chry.Hirt.IND	0	0
Chry.Hirt.suff	0	0
Chry.IND.IND	0	0
Chry.Lica.alba	7	11
Chry.Lica.cane	19	2
Chry.Lica.hete	4	3
Chry.Lica.IND	0	0
Chry.Lica.laxi	21	0
Chry.Lica.lica	1	1
Chry.Lica.maju	0	0
Chry.Lica.memb	5	3
Chry.Lica.micr	2	0
Chry.Lica.minu	0	0
Chry.Lica.oval	3	2
Chry.Lica.sp. 1	0	0
Chry.Lica.sp.2	1	0
Chry.Lica.spru	3	1
Chry.Pari.camp	2	0
Chry.Pari.mont	0	0
Clus.Clus.gran	0	0
Clus.Moro.cocc	14	0
Clus.Plat.insi	0	1
Clus.Rhee.madr	0	11
Clus.Symp.glob	0	0
Clus.Symp.sp.	16	10
Clus.Tovo.IND	0	1
Clus.Tovo.sp. 1	5	1
Clus.Tovo.sp. 2	1	27
Clus.Tovo.sp. 3	1	4
Clus.Tovo.sp. 4	0	5
Clus.Tovo.sp. 5	2	0
Clus.Tovo.sp. 6	1	0
Clus.Tovo.sp. 7	1	0
Clus.Vism.caye	0	0
Comb.Buch.gran	0	2
Comb.Buch.guia	0	0
Comb.Buch.IND	0	0
Comb.Buch.tetr	0	2
Comb.Term.guia	0	0
Dich.Tapu.amaz	0	1
Dich.Tapu.capi	26	0
Eben.Dios.capr	0	1
Eben.Dios.carb	0	9
Elae.Sloa.brev	1	0
Elae.Sloa.garc	0	0
Elae.Sloa.guia	0	0
Elae.Sloa.lati	3	0
Elae.Sloa.sp.1	1	0
Elae.Sloa.sp.2	0	0
Elae.Sloa.sp.3	1	1
Elae.Sloa.sp.4	0	0
Euph.Chae.scho	6	0
Euph.Chae.sp.	2	0
Euph.Conc.guia	2	3
Euph.Dryp.fans	0	11
Euph.Dryp.vari	0	1
Euph.Glyc.amaz	0	1
Euph.Heve.guia	9	0
Euph.Hyer.alch	0	0
Euph.Mabe.piri	1	0
Euph.Pogo.scho	31	0
Euph.Sand.guia	38	0
Faba.Abar.jupu	1	1
Faba.Abar.mata	2	0
Faba.Andi.IND	0	0
Faba.Boco.prou	6	1
Faba.Cass.spru	0	1
Faba.Dico.guia	10	3
Faba.Dipl.purp	0	0
Faba.Dipt.odor	1	0
Faba.Dipt.punc	1	0
Faba.Ente.scho	2	0
Faba.Eper.falc	45	0
Faba.Eper.gran	25	0
Faba.Hyme.cour	0	0
Faba.Hyme.flav	0	0
Faba.IND.sp.	0	0
Faba.Inga.acre	0	1
Faba.Inga.acro	0	0
Faba.Inga.alba	0	0
Faba.Inga.albi	0	0
Faba.Inga.brac	0	0
Faba.Inga.fanc	0	0
Faba.Inga.grac	1	0
Faba.Inga.hube	0	0
Faba.Inga.leio	0	0
Faba.Inga.long	0	1
Faba.Inga.loub	1	1
Faba.Inga.nour	0	0
Faba.Inga.para	0	0
Faba.Inga.pezi	0	7
Faba.Inga.rubi	0	3
Faba.Inga.sarm	0	1
Faba.Inga.stip	1	0
Faba.Ormo.stip	0	1
Faba.Papi.IND	0	0
Faba.Park.giga	0	0
Faba.Park.niti	2	0
Faba.Park.pend	0	0
Faba.Park.sp.	0	0
Faba.Park.ulei	0	0
Faba.Park.velu	0	1
Faba.Pelt.pani	1	0
Faba.Plat.pinn	0	0
Faba.Pseu.psil	0	0
Faba.Pseu.suav	0	0
Faba.Reco.spec	5	0
Faba.Stry.mori	0	0
Faba.Swar.cane	0	0
Faba.Swar.lebl	2	1
Faba.Swar.pana	1	0
Faba.Swar.poly	2	1
Faba.Swar.sp.	0	0
Faba.Tach.brac	0	0
Faba.Tach.guia	0	0
Faba.Tach.meli	0	2
Faba.Tach.pani	0	0
Faba.Tach.para	0	0
Faba.Vata.eryt	0	2
Faba.Vata.suri	0	0
Faba.Voua.amer	10	0
Faba.Zygi.race	0	0
Faba.Zygi.tetr	2	0
Humi.Humi.subc	1	0
Humi.Saco.guia	2	0
Humi.Vant.parv	0	1
Icac.Dend.boli	0	0
Icac.Emmo.fagi	0	2
Icac.Pora.guia	0	4
Ixon.Cyri.para	0	0
Laur.Aiou.long	0	0
Laur.Anib.host	0	0
Laur.Anib.term	0	0
Laur.Endl.meli	0	0
Laur.IND.sp.1	1	0
Laur.IND.sp.2	0	0
Laur.IND.sp.3	0	0
Laur.IND.sp.4	0	0
Laur.IND.sp.5	0	0
Laur.IND.sp.6	0	0
Laur.IND.sp.7	0	0
Laur.IND.sp.8	0	0
Laur.IND.sp.9	0	0
Laur.IND.sp.10	0	0
Laur.IND.sp.11	0	0
Laur.IND.sp.12	0	1
Laur.IND.sp.13	1	0
Laur.IND.sp.14	0	1
Laur.IND.sp.15	0	1
Laur.IND.sp.16	1	0
Laur.IND.sp.17	0	1
Laur.IND.sp.18	0	1
Laur.IND.sp.19	0	0
Laur.IND.sp.20	0	0
Laur.Lica.cann	0	0
Laur.Lica.chry	0	0
Laur.Lica.guia	0	0
Laur.Ocot.amaz	0	0
Laur.Ocot.argy	0	1
Laur.Ocot.indi	0	0
Laur.Ocot.perc	0	0
Laur.Ocot.sp.	0	0
Laur.Ocot.subt	0	0
Laur.Rhod.gran	0	2
Laur.Rhod.kunt	0	0
Laur.Rhod.rufo	0	0
Laur.Sext.rubr	1	3
Lecy.Cour.caly	2	0
Lecy.Cour.glor	1	0
Lecy.Cour.guia	0	1
Lecy.Cour.mult	7	1
Lecy.Cour.oblo	0	0
Lecy.Esch.char	0	0
Lecy.Esch.cong	3	1
Lecy.Esch.cori	3	30
Lecy.Esch.deco	23	0
Lecy.Esch.gran	0	0
Lecy.Esch.micr	0	0
Lecy.Esch.pedi	0	0
Lecy.Esch.prae	0	0
Lecy.Esch.sago	30	1
Lecy.Esch.simi	0	0
Lecy.Esch.squa	0	0
Lecy.Gust.hexa	5	24
Lecy.IND.sp.	0	2
Lecy.Lecy.char	0	2
Lecy.Lecy.corr	0	11
Lecy.Lecy.holc	1	0
Lecy.Lecy.idat	0	0
Lecy.Lecy.pers	13	5
Lecy.Lecy.poit	3	1
Lecy.Lecy.zabu	0	0
Lina.Hebe.humi	5	0
Loga.Anto.ovat	0	0
Loga.Stry.IND	0	1
Malp.Bunc.sp.	0	0
Malv.Apei.glab	3	2
Malv.Apei.peto	0	2
Malv.Cato.frag	1	2
Malv.Erio.long	0	1
Malv.Erio.sp.1	1	0
Malv.Erio.sp.2	1	0
Malv.IND.sp.1	0	0
Malv.IND.sp.2	0	0
Malv.Lueh.rugo	0	2
Malv.Pach.doli	3	0
Malv.Quar.duck	0	0
Malv.Ster.mult	0	0
Malv.Ster.prur	2	1
Malv.Ster.spec	2	1
Malv.Theo.subi	6	2
Marc.Nora.IND	0	0
Mela.Henr.flav	1	0
Mela.Mico.acum	5	0
Mela.Mico.sp.	0	0
Mela.Mico.tsch	1	0
Mela.Mour.cras	1	5
Mela.Mour.hube	0	1
Meli.Cara.proc	4	16
Meli.Guar.guid	1	0
Meli.Guar.silv	0	0
Meli.Tric.cipo	0	0
Meli.Tric.pall	0	0
Meli.Tric.suri	0	0
Moni.Sipa.cris	0	0
Moni.Sipa.deci	0	0
Moni.Sipa.pach	0	0
Mora.Baga.guia	0	0
Mora.Bros.guia	3	1
Mora.Bros.rube	0	0
Mora.Bros.util	1	1
Mora.Ficu.sp.	0	0
Mora.Heli.pedu	0	0
Mora.Heli.tome	0	0
Mora.Maqu.calo	0	0
Mora.Maqu.guia	0	3
Mora.Nauc.guia	0	1
Mora.Pere.guia	0	0
Mora.Pere.rubr	0	0
Mora.Trym.amaz	0	1
Mora.Trym.olig	0	0
Myri.Irya.host	1	13
Myri.Irya.sago	7	19
Myri.Viro.kwat	0	0
Myri.Viro.mich	2	1
Myrt.Euge.coff	0	0
Myrt.Euge.cucu	0	0
Myrt.Euge.cupu	1	0
Myrt.Euge.macr	0	0
Myrt.Euge.patr	2	1
Myrt.Euge.pseu	0	1
Myrt.Euge.sp.1	1	0
Myrt.Euge.sp.2	0	0
Myrt.Euge.sp.3	0	0
Myrt.Euge.tetr	0	1
Myrt.IND.IND	0	0
Myrt.IND.sp.	0	0
Myrt.Myrc.deco	0	6
Myrt.Myrc.magn	0	0
Nyct.Neea.flor	0	0
Nyct.Neea.sp.	0	0
Olac.Chau.kapp	2	1
Olac.Heis.dens	1	0
Olac.Minq.guia	0	0
Olac.Ptyc.olac	0	0
Opil.Agon.silv	0	0
Poly.Cocc.moll	0	1
Quii.Lacu.cren	0	0
Quii.Lacu.jenm	1	0
Quii.Quii.guia	0	0
Rubi.Amai.guia	1	0
Rubi.Chim.turb	0	3
Rubi.Duro.aqua	0	0
Rubi.Duro.erio	0	0
Rubi.Duro.long	1	1
Rubi.Fara.pedu	1	0
Rubi.Guet.acre	0	0
Rubi.IND.IND	1	0
Rubi.Poso.lati	1	2
Rubi.Psyc.mapo	0	0
Sali.Case.deca	1	0
Sali.Case.javi	2	0
Sali.Case.sylv	0	0
Sapi.Allo.angu	0	0
Sapi.Cupa.diph	0	0
Sapi.Cupa.rubi	0	2
Sapi.Cupa.scro	2	0
Sapi.Meli.pedi	0	1
Sapi.Tali.micr	0	0
Sapi.Tali.prae	0	2
Sapi.Tali.sima	2	1
Sapi.Voua.guia	0	0
Sapo.Chry.arge	1	4
Sapo.Chry.exim	0	0
Sapo.Chry.luce	0	0
Sapo.Chry.prie	3	1
Sapo.Chry.sang	1	0
Sapo.Dipl.cusp	0	0
Sapo.Eccl.rami	0	0
Sapo.Elae.nuda	0	1
Sapo.Elae.sp.	1	0
Sapo.Mani.bide	0	4
Sapo.Mani.hube	0	0
Sapo.Micr.caye	0	0
Sapo.Micr.egen	2	0
Sapo.Micr.guya	1	3
Sapo.Micr.long	0	0
Sapo.Micr.obsc	1	0
Sapo.Micr.porp	0	0
Sapo.Micr.sanc	0	0
Sapo.Micr.venu	1	2
Sapo.Pout.ambe	0	2
Sapo.Pout.bang	0	4
Sapo.Pout.bena	0	0
Sapo.Pout.bilo	2	0
Sapo.Pout.clad	0	0
Sapo.Pout.deco	0	0
Sapo.Pout.euge	1	0
Sapo.Pout.fili	0	0
Sapo.Pout.fimb	0	1
Sapo.Pout.gong	0	15
Sapo.Pout.guia	0	1
Sapo.Pout.hisp	0	1
Sapo.Pout.jari	0	0
Sapo.Pout.mela	1	1
Sapo.Pout.retic	0	0
Sapo.Pout.retin	0	0
Sapo.Pout.sing	0	0
Sapo.Pout.sp.1	0	0
Sapo.Pout.sp.2	0	0
Sapo.Pout.sp.3	0	0
Sapo.Pout.tort	0	0
Sapo.Pout.veno	0	0
Sapo.Prad.coch	7	4
Sapo.Prad.ptyc	0	0
Sima.Sima.cedr	5	4
Sima.Sima.more	0	1
Sima.Sima.poly	0	0
Sima.Sima.amar	0	1
Styr.Styr.sp.	0	0
Symp.Symp.mart	0	0
Urti.Cecr.obtu	0	3
Urti.Pour.bico	0	3
Urti.Pour.meli	0	2
Urti.Pour.tome	0	0
Urti.Pour.vill	0	4
Viol.Amph.long	1	0
Viol.Leon.glyc	0	2
Voch.Eris.flor	0	0
Voch.Eris.unci	0	0
Voch.IND.sp.	0	1
Voch.Qual.rose	0	0
Voch.Ruiz.albi	1	4
